# Supplementary material for: Two new species of Hymenochaetaceae on Dracaena cambodiana from tropical China
Source: MycoKeys. 2021 May 5;80:1–17. doi: 10.3897/mycokeys.80.63997 (PMC8116325; doi:10.3897/mycokeys.80.63997)
Supplement: XML Treatment for Fulvifomes dracaenicola [file mycokeys.80.63997-treatment1.xml]

<!DOCTYPE tp:taxon-treatment
  PUBLIC "-//TaxonX//DTD Taxonomic Treatment Publishing DTD v0 20100105//EN" "tax-treatment-NSO.dtd">
<tp:taxon-treatment xmlns:tp="http://www.plazi.org/taxpub"><tp:treatment-meta><kwd-group><label>Taxon classification</label><kwd><named-content xmlns:xlink="http://www.w3.org/1999/xlink" content-type="kingdom">Fungi</named-content></kwd><kwd><named-content xmlns:xlink="http://www.w3.org/1999/xlink" content-type="order">Hymenochaetales</named-content></kwd><kwd><named-content xmlns:xlink="http://www.w3.org/1999/xlink" content-type="family">Hymenochaetaceae</named-content></kwd></kwd-group><mixed-citation publication-type="journal"><person-group><name><surname>Du</surname><given-names>Ping</given-names></name><name><surname>Cao</surname><given-names>Tian-Xu</given-names></name><name><surname>Wu</surname><given-names>Ying-Da</given-names></name><name><surname>Zhou</surname><given-names>Meng</given-names></name><name><surname>Liu</surname><given-names>Zhan-Bo</given-names></name></person-group><article-title>Two new species of <tp:taxon-name><tp:taxon-name-part taxon-name-part-type="family">Hymenochaetaceae</tp:taxon-name-part></tp:taxon-name> on <italic><tp:taxon-name><tp:taxon-name-part taxon-name-part-type="genus" reg="Dracaena">Dracaena</tp:taxon-name-part> <tp:taxon-name-part taxon-name-part-type="species" reg="cambodiana">cambodiana</tp:taxon-name-part></tp:taxon-name></italic> from tropical China</article-title><source>MycoKeys</source><day>05</day><month>5</month><year>2021</year><volume>80</volume><fpage>1</fpage><lpage>17</lpage><pub-id pub-id-type="doi">10.3897/mycokeys.80.63997</pub-id></mixed-citation></tp:treatment-meta><tp:nomenclature><tp:taxon-name><object-id xmlns:xlink="http://www.w3.org/1999/xlink" content-type="arpha" xlink:type="simple">4648B76D-75FA-5D94-B7BB-6DC1AF828646</object-id>
              <tp:taxon-name-part taxon-name-part-type="genus" reg="Fulvifomes">Fulvifomes</tp:taxon-name-part>
              <tp:taxon-name-part taxon-name-part-type="species" reg="dracaenicola">dracaenicola</tp:taxon-name-part>
              <object-id xmlns:xlink="http://www.w3.org/1999/xlink" content-type="mycobank" xlink:type="simple">838682</object-id>
            </tp:taxon-name><tp:taxon-authority>Z.B. Liu &amp; Y.C. Dai</tp:taxon-authority><tp:taxon-status xmlns:xlink="http://www.w3.org/1999/xlink" xlink:type="simple">sp. nov.</tp:taxon-status><xref ref-type="fig" rid="F3">Figs 3</xref><xref ref-type="fig" rid="F4">, 4</xref></tp:nomenclature><tp:treatment-sec sec-type="diagnosis" id="SECID0ESLBI"><title>Diagnosis.</title><p><italic><tp:taxon-name><tp:taxon-name-part taxon-name-part-type="genus" reg="Fulvifomes">Fulvifomes</tp:taxon-name-part> <tp:taxon-name-part taxon-name-part-type="species" reg="dracaenicola">dracaenicola</tp:taxon-name-part></tp:taxon-name></italic> is characterised by perennial, pileate, triquetrous basidioma with yellowish brown fresh pores which becoming honey yellow with silk sheening upon drying, a dimitic hyphal system in trama and monomitic in context, subglobose basidiospores measuring 4.8–5 × 4–4.1 μm.</p><fig id="F3" position="float" orientation="portrait"><object-id xmlns:xlink="http://www.w3.org/1999/xlink" content-type="doi" xlink:type="simple">10.3897/mycokeys.80.63997.figure3</object-id><object-id xmlns:xlink="http://www.w3.org/1999/xlink" content-type="arpha" xlink:type="simple">D2038EBD-6676-5A1B-8E21-888A6CB48DBC</object-id><label>Figure 3.</label><caption><p>A basidiocarp of <italic><tp:taxon-name><tp:taxon-name-part taxon-name-part-type="genus" reg="Fulvifomes">Fulvifomes</tp:taxon-name-part> <tp:taxon-name-part taxon-name-part-type="species" reg="dracaenicola">dracaenicola</tp:taxon-name-part></tp:taxon-name></italic> (Holotype, Dai 22097). Scale bar: 1.0 cm. Photo by: Yu-Cheng Dai.</p></caption><graphic xmlns:xlink="http://www.w3.org/1999/xlink" xlink:href="mycokeys-80-001-g003.jpg" position="float" orientation="portrait" xlink:type="simple" id="oo_539382.jpg"><uri content-type="original_file" xlink:type="simple">https://binary.pensoft.net/fig/539382</uri></graphic></fig><fig id="F4" position="float" orientation="portrait"><object-id xmlns:xlink="http://www.w3.org/1999/xlink" content-type="doi" xlink:type="simple">10.3897/mycokeys.80.63997.figure4</object-id><object-id xmlns:xlink="http://www.w3.org/1999/xlink" content-type="arpha" xlink:type="simple">61504748-289F-5B4E-AF2D-A765E822E646</object-id><label>Figure 4.</label><caption><p>Microscopic structures of <italic><tp:taxon-name><tp:taxon-name-part taxon-name-part-type="genus" reg="Fulvifomes">Fulvifomes</tp:taxon-name-part> <tp:taxon-name-part taxon-name-part-type="species" reg="dracaenicola">dracaenicola</tp:taxon-name-part></tp:taxon-name></italic> (Holotype, Dai 22097) <bold>a</bold> basidiospores <bold>b</bold> hyphae of context <bold>c</bold> hyphae of the tubes. Drawings by: Meng Zhou.</p></caption><graphic xmlns:xlink="http://www.w3.org/1999/xlink" xlink:href="mycokeys-80-001-g004.jpg" position="float" orientation="portrait" xlink:type="simple" id="oo_539383.jpg"><uri content-type="original_file" xlink:type="simple">https://binary.pensoft.net/fig/539383</uri></graphic></fig></tp:treatment-sec><tp:treatment-sec sec-type="Holotype" id="SECID0EZNBI"><title>Holotype.</title><p>China. Hainan Province, Sanya, Daxiaodongtian Park, N18.299, E109.172, on living tree of <italic><tp:taxon-name><tp:taxon-name-part taxon-name-part-type="genus" reg="Dracaena">Dracaena</tp:taxon-name-part> <tp:taxon-name-part taxon-name-part-type="species" reg="cambodiana">cambodiana</tp:taxon-name-part></tp:taxon-name></italic>, 15.XI.2020, Dai 22097 (<named-content xmlns:xlink="http://www.w3.org/1999/xlink" content-type="dwc:institutional_code" xlink:type="simple">BJFC</named-content> 035989).</p></tp:treatment-sec><tp:treatment-sec sec-type="etymology" id="SECID0EPOBI"><title>Etymology.</title><p><italic><tp:taxon-name><tp:taxon-name-part taxon-name-part-type="genus" reg="Dracaenicola">Dracaenicola</tp:taxon-name-part></tp:taxon-name></italic> (Lat.): referring to the species growing on <italic><tp:taxon-name><tp:taxon-name-part taxon-name-part-type="genus" reg="Dracaena">Dracaena</tp:taxon-name-part> <tp:taxon-name-part taxon-name-part-type="species" reg="cambodiana">cambodiana</tp:taxon-name-part></tp:taxon-name></italic>.</p></tp:treatment-sec><tp:treatment-sec sec-type="Fruiting body" id="SECID0EHPBI"><title>Fruiting body.</title><p>Basidioma perennial, pileate, without odor or taste and woody hard when fresh, light in weight when dry. Pilei triquetrous, projecting up to 2.5 cm, 2.3 cm wide and 2.6 cm thick at base. Pileal surface yellowish brown to grayish brown when fresh, vinaceous brown when dry, encrusted, glabrous, zonate, uncracked, margin olivaceous brown. Pore surface yellowish brown when fresh, honey yellow with silk sheening when dry; sterile margin indistinct; pores circular, 5–7 per mm; dissepiments thin, entire. Context cinnamon buff to fawn, corky, often darker near the pileus surface, up to 1.4 cm thick, with a distinct crust (black line) near pileus surface at the basal area, partly with additional crust (black line) within context or above tubes. Tubes cinnamon buff to cinnamon, woody hard, up to 1.2 cm thick, tube layers distinctly stratified, individual tube layer up to 0.5 cm long.</p></tp:treatment-sec><tp:treatment-sec sec-type="Hyphal structure" id="SECID0EMPBI"><title>Hyphal structure.</title><p>Hyphal system dimitic in trama, monomitic in context; generative hyphae simple septate; tissues darkening but otherwise unchanged in <abbrev xmlns:xlink="http://www.w3.org/1999/xlink" xlink:title="5% potassium hydroxide" id="ABBRID0ESPBI" xlink:type="simple">KOH</abbrev>.</p></tp:treatment-sec><tp:treatment-sec sec-type="Context" id="SECID0EWPBI"><title>Context.</title><p>Generative hyphae apricot-orange to brownish-orange, thick-walled with a wide lumen, simple septate, unbranched, regularly arranged, 4.5–6 µm in diam.</p></tp:treatment-sec><tp:treatment-sec sec-type="Trama of the tubes" id="SECID0E2PBI"><title>Trama of the tubes.</title><p>Generative hyphae hyaline, thick-walled, simple septate, occasionally branched, 2–2.5 mm in diam; skeletal hyphae apricot-orange to brownish-orange, thick-walled to subsolid, unbranched, loosely interwoven, 3.5–4 mm in diam. Setae or setal hyphae absent; hymenium collapsed in the studied material, basidia and basidioles not seen.</p></tp:treatment-sec><tp:treatment-sec sec-type="Spores" id="SECID0EAQBI"><title>Spores.</title><p>Basidiospores subglobose with an apiculus, yellowish brown, thick-walled, smooth, <abbrev xmlns:xlink="http://www.w3.org/1999/xlink" xlink:title="Melzer’s reagent" id="ABBRID0EGQBI" xlink:type="simple">IKI</abbrev>–, <abbrev xmlns:xlink="http://www.w3.org/1999/xlink" xlink:title="Cotton Blue" id="ABBRID0EKQBI" xlink:type="simple">CB</abbrev>–, occasionally collapsed when mature, 4.8–5(–5.5) × 4–4.1 μm, L = 5.02 μm, W = 4.04 μm, Q = 1.22–1.25 (n = 90/3).</p></tp:treatment-sec><tp:treatment-sec sec-type="Additional specimens (paratypes) examined" id="SECID0EOQBI"><title>Additional specimens (paratypes) examined.</title><p>China. Hainan Province, Sanya, Daxiaodongtian Park, N18.299, E109.172, on rotten wood of living <italic><tp:taxon-name><tp:taxon-name-part taxon-name-part-type="genus" reg="Dracaena">Dracaena</tp:taxon-name-part> <tp:taxon-name-part taxon-name-part-type="species" reg="cambodiana">cambodiana</tp:taxon-name-part></tp:taxon-name></italic>, 15.XI.2020, Dai 22093 (<named-content xmlns:xlink="http://www.w3.org/1999/xlink" content-type="dwc:institutional_code" xlink:type="simple">BJFC</named-content> 035986), Dai 22095 (<named-content xmlns:xlink="http://www.w3.org/1999/xlink" content-type="dwc:institutional_code" xlink:type="simple">BJFC</named-content> 035987).</p></tp:treatment-sec></tp:taxon-treatment>
