# Supplementary material for: Two new species of Hymenochaetaceae on Dracaena cambodiana from tropical China
Source: MycoKeys. 2021 May 5;80:1–17. doi: 10.3897/mycokeys.80.63997 (PMC8116325; doi:10.3897/mycokeys.80.63997)
Supplement: XML Treatment for Hymenochaete dracaenicola [file mycokeys.80.63997-treatment2.xml]

<!DOCTYPE tp:taxon-treatment
  PUBLIC "-//TaxonX//DTD Taxonomic Treatment Publishing DTD v0 20100105//EN" "tax-treatment-NSO.dtd">
<tp:taxon-treatment xmlns:tp="http://www.plazi.org/taxpub"><tp:treatment-meta><kwd-group><label>Taxon classification</label><kwd><named-content xmlns:xlink="http://www.w3.org/1999/xlink" content-type="kingdom">Fungi</named-content></kwd><kwd><named-content xmlns:xlink="http://www.w3.org/1999/xlink" content-type="order">Hymenochaetales</named-content></kwd><kwd><named-content xmlns:xlink="http://www.w3.org/1999/xlink" content-type="family">Hymenochaetaceae</named-content></kwd></kwd-group><mixed-citation publication-type="journal"><person-group><name><surname>Du</surname><given-names>Ping</given-names></name><name><surname>Cao</surname><given-names>Tian-Xu</given-names></name><name><surname>Wu</surname><given-names>Ying-Da</given-names></name><name><surname>Zhou</surname><given-names>Meng</given-names></name><name><surname>Liu</surname><given-names>Zhan-Bo</given-names></name></person-group><article-title>Two new species of <tp:taxon-name><tp:taxon-name-part taxon-name-part-type="family">Hymenochaetaceae</tp:taxon-name-part></tp:taxon-name> on <italic><tp:taxon-name><tp:taxon-name-part taxon-name-part-type="genus" reg="Dracaena">Dracaena</tp:taxon-name-part> <tp:taxon-name-part taxon-name-part-type="species" reg="cambodiana">cambodiana</tp:taxon-name-part></tp:taxon-name></italic> from tropical China</article-title><source>MycoKeys</source><day>05</day><month>5</month><year>2021</year><volume>80</volume><fpage>1</fpage><lpage>17</lpage><pub-id pub-id-type="doi">10.3897/mycokeys.80.63997</pub-id></mixed-citation></tp:treatment-meta><tp:nomenclature><tp:taxon-name><object-id xmlns:xlink="http://www.w3.org/1999/xlink" content-type="arpha" xlink:type="simple">36A2207E-6F2E-5D13-9D2D-F13DDC27B60B</object-id>
              <tp:taxon-name-part taxon-name-part-type="genus" reg="Hymenochaete">Hymenochaete</tp:taxon-name-part>
              <tp:taxon-name-part taxon-name-part-type="species" reg="dracaenicola">dracaenicola</tp:taxon-name-part>
              <object-id xmlns:xlink="http://www.w3.org/1999/xlink" content-type="mycobank" xlink:type="simple">838683</object-id>
            </tp:taxon-name><tp:taxon-authority>Z.B. Liu &amp; Y.C. Dai</tp:taxon-authority><tp:taxon-status xmlns:xlink="http://www.w3.org/1999/xlink" xlink:type="simple">sp. nov.</tp:taxon-status><xref ref-type="fig" rid="F5">Figs 5</xref><xref ref-type="fig" rid="F6">, 6</xref></tp:nomenclature><tp:treatment-sec sec-type="diagnosis" id="SECID0E1SBI"><title>Diagnosis.</title><p><italic><tp:taxon-name><tp:taxon-name-part taxon-name-part-type="genus" reg="Hymenochaete">Hymenochaete</tp:taxon-name-part> <tp:taxon-name-part taxon-name-part-type="species" reg="dracaenicola">dracaenicola</tp:taxon-name-part></tp:taxon-name></italic> is characterised by annual, resupinate basidioma with a clay buff hymenophore, a dimitic hyphal system, absence of tomentum and cortex, subulate setae present in hyphal layer, absence of cystidia, presence of cystidioles and simple hyphidia, and oblong ellipsoid basidiospores measuring 5.2–5.8 × 2.5–2.8 µm.</p><fig id="F5" position="float" orientation="portrait"><object-id xmlns:xlink="http://www.w3.org/1999/xlink" content-type="doi" xlink:type="simple">10.3897/mycokeys.80.63997.figure5</object-id><object-id xmlns:xlink="http://www.w3.org/1999/xlink" content-type="arpha" xlink:type="simple">5577E741-9BE5-5C23-ACC5-15063217EDC8</object-id><label>Figure 5.</label><caption><p>A basidiocarp of <italic><tp:taxon-name><tp:taxon-name-part taxon-name-part-type="genus" reg="Hymenochaete">Hymenochaete</tp:taxon-name-part> <tp:taxon-name-part taxon-name-part-type="species" reg="dracaenicola">dracaenicola</tp:taxon-name-part></tp:taxon-name></italic> (Holotype, Dai 22090). Scale bar: 1.0 cm. Photo by: Zhan-Bo Liu.</p></caption><graphic xmlns:xlink="http://www.w3.org/1999/xlink" xlink:href="mycokeys-80-001-g005.jpg" position="float" orientation="portrait" xlink:type="simple" id="oo_539384.jpg"><uri content-type="original_file" xlink:type="simple">https://binary.pensoft.net/fig/539384</uri></graphic></fig><fig id="F6" position="float" orientation="portrait"><object-id xmlns:xlink="http://www.w3.org/1999/xlink" content-type="doi" xlink:type="simple">10.3897/mycokeys.80.63997.figure6</object-id><object-id xmlns:xlink="http://www.w3.org/1999/xlink" content-type="arpha" xlink:type="simple">3258293B-B99E-51CD-8338-F01CFDFCC8A3</object-id><label>Figure 6.</label><caption><p>Microscopic structures of <italic><tp:taxon-name><tp:taxon-name-part taxon-name-part-type="genus" reg="Hymenochaete">Hymenochaete</tp:taxon-name-part> <tp:taxon-name-part taxon-name-part-type="species" reg="dracaenicola">dracaenicola</tp:taxon-name-part></tp:taxon-name></italic> (Holotype, Dai 22090) <bold>a</bold> basidiospores <bold>b</bold> basidia and basidioles <bold>c</bold> cystidioles <bold>d</bold> hyphidia <bold>e</bold> setae <bold>f</bold> Hyphae from hyphal layer. Drawings by: Meng Zhou.</p></caption><graphic xmlns:xlink="http://www.w3.org/1999/xlink" xlink:href="mycokeys-80-001-g006.jpg" position="float" orientation="portrait" xlink:type="simple" id="oo_539385.jpg"><uri content-type="original_file" xlink:type="simple">https://binary.pensoft.net/fig/539385</uri></graphic></fig></tp:treatment-sec><tp:treatment-sec sec-type="Holotype" id="SECID0EHVBI"><title>Holotype.</title><p>China. Hainan Province, Sanya, Daxiaodongtian Park, N18.299, E109.172, on dead tree of <italic><tp:taxon-name><tp:taxon-name-part taxon-name-part-type="genus" reg="Dracaena">Dracaena</tp:taxon-name-part> <tp:taxon-name-part taxon-name-part-type="species" reg="cambodiana">cambodiana</tp:taxon-name-part></tp:taxon-name></italic>, 15.XI.2020, Dai 22090 (<named-content xmlns:xlink="http://www.w3.org/1999/xlink" content-type="dwc:institutional_code" xlink:type="simple">BJFC</named-content> 035983).</p></tp:treatment-sec><tp:treatment-sec sec-type="etymology" id="SECID0E4VBI"><title>Etymology.</title><p><italic><tp:taxon-name><tp:taxon-name-part taxon-name-part-type="genus" reg="Dracaenicola">Dracaenicola</tp:taxon-name-part></tp:taxon-name></italic> (Lat.): referring to the species s growing on <italic><tp:taxon-name><tp:taxon-name-part taxon-name-part-type="genus" reg="Dracaena">Dracaena</tp:taxon-name-part> <tp:taxon-name-part taxon-name-part-type="species" reg="cambodiana">cambodiana</tp:taxon-name-part></tp:taxon-name></italic>.</p></tp:treatment-sec><tp:treatment-sec sec-type="Fruiting body" id="SECID0EVWBI"><title>Fruiting body.</title><p>Basidioma annual, resupinate, adnate, not separable from substrate, hard corky, up to 7.5 cm long, 2 cm wide, and less than 0.1 mm thick at center. Hymenophore surface smooth or locally verruculose, clay buff, with some scattered crevices; margin cinnamon buff, up to 0.4 mm.</p></tp:treatment-sec><tp:treatment-sec sec-type="Hyphal structure" id="SECID0E1WBI"><title>Hyphal structure.</title><p>Hyphal system dimitic; generative hyphae infrequent, simple septate; skeletal hyphae dominant; tissues darkening but otherwise unchanged in <abbrev xmlns:xlink="http://www.w3.org/1999/xlink" xlink:title="5% potassium hydroxide" id="ABBRID0EAXBI" xlink:type="simple">KOH</abbrev>.</p></tp:treatment-sec><tp:treatment-sec sec-type="Subiculum" id="SECID0EEXBI"><title>Subiculum.</title><p>Tomentum and cortex absent; hyphal layer present. Generative hyphae infrequent, hyaline, thick-walled, simple septate, often branched, 1–2 µm in diam. Skeletal hyphae cinnamon to orange brown, thick-walled to subsolid, rarely branched, interwoven, 1.5–2.5 µm in diam.</p></tp:treatment-sec><tp:treatment-sec sec-type="Hymenium" id="SECID0EJXBI"><title>Hymenium.</title><p>Hyphae similar to those in hyphal layer. Setal layer present, thickening with age, with one to several rows of overlapping setae. Setae numerous, subulate with blunt to acute tips, orange brown to reddish brown, smooth, occasionally with a hyphal sheath, distinctly thick-walled, 30–57 × 6–10 µm, embedded or projecting up to 35 µm beyond the hymenium. Cystidia absent; cystidioles present, fusoid, hyaline, thin-walled, basally swollen, with a sharp or often hyphoid neck, 10–17 × 2.5–4 μm; Simple hyphidia present, scattered, thick-walled, 15–36 × 2–3.5 µm. Basidia subclavate to subcylindrical, with walls thickening toward the base, with four sterigmata and a basal simple septum, 17–23(–25) × 3.5–5 µm; basidioles similar to basidia but smaller.</p></tp:treatment-sec><tp:treatment-sec sec-type="Spores" id="SECID0EOXBI"><title>Spores.</title><p>Basidiospores oblong ellipsoid with an apiculus, hyaline, thin-walled, smooth, <abbrev xmlns:xlink="http://www.w3.org/1999/xlink" xlink:title="Melzer’s reagent" id="ABBRID0EUXBI" xlink:type="simple">IKI</abbrev>–, <abbrev xmlns:xlink="http://www.w3.org/1999/xlink" xlink:title="Cotton Blue" id="ABBRID0EYXBI" xlink:type="simple">CB</abbrev>–, occasionally bearing a guttule, (5–)5.2–5.8(–6.1) × 2.5–2.8 µm, L = 5.6 µm, W = 2.68 µm, Q = 2.03–2.15 (n = 60/2).</p></tp:treatment-sec><tp:treatment-sec sec-type="Additional specimen (paratype) examined" id="SECID0E3XBI"><title>Additional specimen (paratype) examined.</title><p>China. China. Hainan Province, Sanya, Daxiaodongtian Park, N18.299, E109.172, on fallen branch of <italic><tp:taxon-name><tp:taxon-name-part taxon-name-part-type="genus" reg="Dracaena">Dracaena</tp:taxon-name-part> <tp:taxon-name-part taxon-name-part-type="species" reg="cambodiana">cambodiana</tp:taxon-name-part></tp:taxon-name></italic>, 15.XI.2020, Dai 22096 (<named-content xmlns:xlink="http://www.w3.org/1999/xlink" content-type="dwc:institutional_code" xlink:type="simple">BJFC</named-content> 035988).</p></tp:treatment-sec></tp:taxon-treatment>
